# Supplementary material for: Infection Dynamics of Cotransmitted Reproductive Symbionts Are Mediated by Sex, Tissue, and Development
Source: Appl Environ Microbiol. 2022 Jun 22;88(13):e00529-22. doi: 10.1128/aem.00529-22 (PMC9275221; doi:10.1128/aem.00529-22)
Supplement: Supplemental file 1 — Tables S1 to S8. Download aem.00529-22-s0001.xlsx, XLSX file, 0.1 MB [file aem.00529-22-s0001.xlsx]

## Sheet: metadata
Supplemental Data
Megan W Jones, Cody J Thorpe, Laura C Fricke, Lauren O Vander Esch, Amelia RI Lindsey*
*alindsey@umn.edu
qPCR results by figure
sample: name of DNA extraction. Each sample gets amplified in triplicate with 3 different primer sets: Rpl32 (D. simulans reference), wHa specific primers, wNo specific primers
group, sex, tissue, time: specifics of the sample collected
strain: either wHa or wNo
Rpl32_Ct: Ct value (average from the technical repliates) for Rpl32 amplication. Note that this value will be identical in the "wHa" and "wNo" lines for the same sample
strain_Ct: Ct value (average from the technical repliates) for amplication of the strain specified in the "strain" column
Figure 3B data are derived from the other experiments, but ddCt and fold were recalculated to accomodate combining these data into a single analysis

## Sheet: Table S1 FtsZ accessions
FtsZ accession by strain
wAlbA-TVS93878.1
wAlbB-DEJ70_RS01665
wAu-WPAU_0725
wBm-WBM_RS03625
wBol1b-WBOL1_RS03115
wDacA-TV42_RS01645
wDacB-TV41_RS03935
wDi-WDIAC_RS0103120
wHa-WHA_RS03290
wLcla-OUY_RS05265
wMel-WD_RS03280
wNleu-BA051_RS02825
wNo-WNO_RS01480
wPip-WP_RS02850
wRec-WREC_RS02010
wRi-WRI_RS03770
wStri-BVG17_RS02445
wSuz-ON35_RS03505
wTpre-wTpre_RS05080
wVitA-N499_RS01835
wVitB-WVB_RS0105320

## Sheet: Table S2 wHa and wNo unique gen
Query	KO	Definition	Score	Second best
wNo-WNO_RS06125	K07498	K07498; putative transposase	13	K18320	7
wNo-WNO_RS00315	K03574	mutT, NUDT15, MTH2; 8-oxo-dGTP diphosphatase [EC:3.6.1.55]	38
wNo-WNO_RS00320	K07493	K07493; putative transposase	11
wNo-WNO_RS06140	K07498	K07498; putative transposase	28
wNo-WNO_RS06010	K00986	ltrA; RNA-directed DNA polymerase [EC:2.7.7.49]	21
wNo-WNO_RS00560	K07493	K07493; putative transposase	70
wNo-WNO_RS00695	K06919	K06919; putative DNA primase/helicase	12
wNo-WNO_RS00710	K06400	spoIVCA; site-specific DNA recombinase	105
wNo-WNO_RS00715	K07486	K07486; transposase	37
wNo-WNO_RS00880	K07263	pqqL; zinc protease [EC:3.4.24.-]	120
wNo-WNO_RS00945	K06921	K06921; uncharacterized protein	212
wNo-WNO_RS01130	K00986	ltrA; RNA-directed DNA polymerase [EC:2.7.7.49]	236
wNo-WNO_RS01145	K03630	radC; DNA repair protein RadC	62
wNo-WNO_RS01895	K13941	folKP; 2-amino-4-hydroxy-6-hydroxymethyldihydropteridine diphosphokinase / dihydropteroate synthase [EC:2.7.6.3 2.5.1.15]	122
wNo-WNO_RS02025	K03294	TC.APA; basic amino acid/polyamine antiporter, APA family	155
wNo-WNO_RS02145	K07486	K07486; transposase	63
wNo-WNO_RS02275	K00986	ltrA; RNA-directed DNA polymerase [EC:2.7.7.49]	257
wNo-WNO_RS02535	K03177	truB, PUS4, TRUB1; tRNA pseudouridine55 synthase [EC:5.4.99.25]	115
wNo-WNO_RS02635	K03630	radC; DNA repair protein RadC	58
wNo-WNO_RS02770	K07273	acm; lysozyme	21
wNo-WNO_RS02865	K07486	K07486; transposase	63
wNo-WNO_RS02880	K00986	ltrA; RNA-directed DNA polymerase [EC:2.7.7.49]	257
wNo-WNO_RS02970	K01179	E3.2.1.4; endoglucanase [EC:3.2.1.4]	25
wNo-WNO_RS03515	K00986	ltrA; RNA-directed DNA polymerase [EC:2.7.7.49]	257
wNo-WNO_RS03555	K07461	K07461; putative endonuclease	64
wNo-WNO_RS03765	K00986	ltrA; RNA-directed DNA polymerase [EC:2.7.7.49]	257
wNo-WNO_RS03830	K06400	spoIVCA; site-specific DNA recombinase	26
wNo-WNO_RS03835	K07486	K07486; transposase	63
wNo-WNO_RS04005	K07486	K07486; transposase	63
wNo-WNO_RS06335	K03536	rnpA; ribonuclease P protein component [EC:3.1.26.5]	19
wNo-WNO_RS04475	K18990	vexE; membrane fusion protein, multidrug efflux system	87
wNo-WNO_RS04690	K00986	ltrA; RNA-directed DNA polymerase [EC:2.7.7.49]	257
wNo-WNO_RS06365	K07498	K07498; putative transposase	13	K18320	7
wNo-WNO_RS04815	K00663	aacA; aminoglycoside 6'-N-acetyltransferase [EC:2.3.1.82]	16
wNo-WNO_RS06370	K07498	K07498; putative transposase	13	K18320	7
wNo-WNO_RS06375	K07498	K07498; putative transposase	13	K18320	7
wNo-WNO_RS04940	K07486	K07486; transposase	37
wNo-WNO_RS04975	K01924	murC; UDP-N-acetylmuramate--alanine ligase [EC:6.3.2.8]	27
wNo-WNO_RS05040	K07486	K07486; transposase	63
wNo-WNO_RS05240	K07486	K07486; transposase	63
wNo-WNO_RS05380	K03630	radC; DNA repair protein RadC	59
wNo-WNO_RS05595	K00986	ltrA; RNA-directed DNA polymerase [EC:2.7.7.49]	257
wNo-WNO_RS05760	K02342	dnaQ; DNA polymerase III subunit epsilon [EC:2.7.7.7]	74
wNo-WNO_RS06430	K07486	K07486; transposase	87
wHa-WHA_RS00255	K07483	K07483; transposase	14	K07497	1
wHa-WHA_RS00500	K07483	K07483; transposase	14	K07497	1
wHa-WHA_RS00655	K07483	K07483; transposase	16	K07497	1
wHa-WHA_RS00720	K11741	sugE; quaternary ammonium compound-resistance protein SugE	44
wHa-WHA_RS00800	K07483	K07483; transposase	11	K07497	1
wHa-WHA_RS06180	K07497	K07497; putative transposase	11
wHa-WHA_RS01175	K00986	ltrA; RNA-directed DNA polymerase [EC:2.7.7.49]	187
wHa-WHA_RS01255	K00986	ltrA; RNA-directed DNA polymerase [EC:2.7.7.49]	187
wHa-WHA_RS01300	K06218	relE, stbE; mRNA interferase RelE/StbE	15
wHa-WHA_RS01335	K07486	K07486; transposase	12
wHa-WHA_RS01455	K01972	E6.5.1.2, ligA, ligB; DNA ligase (NAD+) [EC:6.5.1.2]	261
wHa-WHA_RS01600	K01578	MLYCD; malonyl-CoA decarboxylase [EC:4.1.1.9]	287
wHa-WHA_RS01705	K02029	ABC.PA.P; polar amino acid transport system permease protein	142	K17077	21
wHa-WHA_RS01715	K03402	argR, ahrC; transcriptional regulator of arginine metabolism	36
wHa-WHA_RS01850	K07486	K07486; transposase	12
wHa-WHA_RS02070	K20478	GOLGB1; golgin subfamily B member 1	110
wHa-WHA_RS02155	K03305	TC.POT; proton-dependent oligopeptide transporter, POT family	178
wHa-WHA_RS02440	K03588	ftsW, spoVE; cell division protein FtsW	203
wHa-WHA_RS05990	K07497	K07497; putative transposase	11
wHa-WHA_RS02665	K07483	K07483; transposase	10	K07497	2
wHa-WHA_RS02840	K07486	K07486; transposase	16
wHa-WHA_RS02890	K07483	K07483; transposase	16	K07497	1
wHa-WHA_RS02895	K07486	K07486; transposase	12
wHa-WHA_RS02940	K07483	K07483; transposase	16	K07497	1
wHa-WHA_RS06045	K07486	K07486; transposase	21
wHa-WHA_RS03365	K00425	cydA; cytochrome bd ubiquinol oxidase subunit I [EC:7.1.1.7]	406
wHa-WHA_RS03370	K00426	cydB; cytochrome bd ubiquinol oxidase subunit II [EC:7.1.1.7]	219
wHa-WHA_RS04520	K07483	K07483; transposase	23	K07497	1
wHa-WHA_RS06570	K06218	relE, stbE; mRNA interferase RelE/StbE	27
wHa-WHA_RS05375	K07052	K07052; CAAX protease family protein	13
wHa-WHA_RS05720	K03587	ftsI; cell division protein FtsI (penicillin-binding protein 3) [EC:3.4.16.4]	85

## Sheet: Table S3 Figure 2A qPCR
sample	group	strain	strain_Ct	Rpl32_Ct	delta_Ct	delta_delta_Ct	fold
WB001	unmated_female	wHa	20.2158	19.8337	0.382182	-0.376539	1.29822
WB002	unmated_female	wHa	20.2444	20.0866	0.157753	-0.600968	1.51673
WB003	unmated_female	wHa	20.551	20.0381	0.512875	-0.245846	1.18579
WB004	unmated_female	wHa	20.0033	20.3275	-0.324252	-1.08297	2.1184
WB005	unmated_female	wHa	20.2288	20.2133	0.0155411	-0.74318	1.67386
WB006	unmated_female	wHa	19.9629	18.7207	1.24219	0.483466	0.715257
WB007	unmated_female	wHa	20.6236	19.4917	1.13191	0.37319	0.772073
WB008	unmated_female	wHa	20.4516	18.8982	1.55339	0.794671	0.576475
WB009	unmated_female	wHa	20.2977	18.4967	1.80103	1.04231	0.485551
WB010	unmated_female	wHa	19.8362	18.7216	1.11459	0.355871	0.781398
WB001	unmated_female	wNo	19.5013	19.8337	-0.332332	-1.09105	2.13029
WB002	unmated_female	wNo	19.9937	20.0866	-0.0929457	-0.851666	1.80458
WB003	unmated_female	wNo	19.8396	20.0381	-0.198517	-0.957237	1.94159
WB004	unmated_female	wNo	20.0947	20.3275	-0.232861	-0.991581	1.98836
WB005	unmated_female	wNo	19.8816	20.2133	-0.331689	-1.09041	2.12935
WB006	unmated_female	wNo	19.2221	18.7207	0.50138	-0.25734	1.19527
WB007	unmated_female	wNo	20.5631	19.4917	1.07133	0.312607	0.805185
WB008	unmated_female	wNo	19.7569	18.8982	0.858725	0.100004	0.93303
WB009	unmated_female	wNo	19.8971	18.4967	1.40048	0.641758	0.640932
WB010	unmated_female	wNo	19.5431	18.7216	0.821486	0.0627655	0.957427
WB011	unmated_male	wHa	21.5664	21.2837	0.282721	-0.475999	1.39088
WB012	unmated_male	wHa	22.1768	21.5431	0.633699	-0.125022	1.09052
WB013	unmated_male	wHa	20.8139	21.4444	-0.630471	-1.38919	2.61932
WB014	unmated_male	wHa	20.3437	21.3449	-1.00127	-1.75999	3.38696
WB015	unmated_male	wHa	21.956	21.4279	0.528049	-0.230671	1.17338
WB016	unmated_male	wHa	21.782	21.3365	0.445494	-0.313226	1.24248
WB017	unmated_male	wHa	21.6741	21.2426	0.431568	-0.327153	1.25453
WB018	unmated_male	wHa	21.6921	21.1041	0.588002	-0.170719	1.12562
WB019	unmated_male	wHa	21.1439	21.0153	0.128586	-0.630135	1.54771
WB020	unmated_male	wHa	21.7155	21.1828	0.532648	-0.226073	1.16965
WB011	unmated_male	wNo	24.7461	21.2837	3.46236	2.70364	0.153505
WB012	unmated_male	wNo	23.5513	21.5431	2.0082	1.24948	0.420599
WB013	unmated_male	wNo	23.0928	21.4444	1.64849	0.889767	0.539701
WB014	unmated_male	wNo	24.9113	21.3449	3.56641	2.80769	0.142824
WB015	unmated_male	wNo	24.7435	21.4279	3.31554	2.55682	0.16995
WB016	unmated_male	wNo	25.8905	21.3365	4.55398	3.79526	0.0720301
WB017	unmated_male	wNo	24.4002	21.2426	3.15768	2.39896	0.189601
WB018	unmated_male	wNo	28.2846	21.1041	7.18045	6.42173	0.0116645
WB019	unmated_male	wNo	23.7053	21.0153	2.69005	1.93133	0.262188
WB020	unmated_male	wNo	26.3058	21.1828	5.12304	4.36432	0.0485522
WB021	mated_female	wHa	20.2225	20.3381	-0.115648	-0.874368	1.83321
WB022	mated_female	wHa	19.8516	20.1817	-0.330093	-1.08881	2.12699
WB023	mated_female	wHa	20.3713	20.3637	0.00759761	-0.751123	1.6831
WB025	mated_female	wHa	20.4336	20.7444	-0.310809	-1.06953	2.09875
WB026	mated_female	wHa	19.916	20.6153	-0.699324	-1.45804	2.74736
WB027	mated_female	wHa	20.8413	20.6976	0.143771	-0.614949	1.5315
WB028	mated_female	wHa	20.7694	20.7548	0.0146294	-0.744091	1.67492
WB029	mated_female	wHa	20.7716	20.7475	0.0240396	-0.734681	1.66403
WB030	mated_female	wHa	20.4722	20.6095	-0.137341	-0.896061	1.86098
WB021	mated_female	wNo	20.4087	20.3381	0.0705624	-0.688158	1.61123
WB022	mated_female	wNo	20.0874	20.1817	-0.094361	-0.853082	1.80636
WB023	mated_female	wNo	20.3209	20.3637	-0.0427456	-0.801466	1.74287
WB025	mated_female	wNo	20.3866	20.7444	-0.357774	-1.11649	2.1682
WB026	mated_female	wNo	20.1403	20.6153	-0.475037	-1.23376	2.35179
WB027	mated_female	wNo	20.2865	20.6976	-0.411053	-1.16977	2.24976
WB028	mated_female	wNo	20.7005	20.7548	-0.0543404	-0.813061	1.75694
WB029	mated_female	wNo	20.5992	20.7475	-0.148369	-0.907089	1.87526
WB030	mated_female	wNo	20.3333	20.6095	-0.276185	-1.03491	2.04898
WB031	mated_male	wHa	23.086	21.3467	1.73929	0.980573	0.506779
WB032	mated_male	wHa	22.2074	21.344	0.86333	0.104609	0.930057
WB033	mated_male	wHa	21.929	21.2086	0.720392	-0.0383284	1.02692
WB034	mated_male	wHa	21.5529	21.2133	0.339589	-0.419131	1.33712
WB035	mated_male	wHa	21.8619	21.4949	0.367083	-0.391637	1.31188
WB036	mated_male	wHa	22.8777	21.2832	1.5945	0.835781	0.56028
WB037	mated_male	wHa	22.1988	21.5104	0.688412	-0.0703089	1.04994
WB038	mated_male	wHa	22.3527	21.5367	0.816037	0.0573168	0.96105
WB031	mated_male	wNo	24.4359	21.3467	3.08921	2.33049	0.198816
WB032	mated_male	wNo	23.5347	21.344	2.1907	1.43198	0.370622
WB033	mated_male	wNo	26.7168	21.2086	5.50822	4.7495	0.0371755
WB034	mated_male	wNo	24.601	21.2133	3.38766	2.62894	0.161663
WB035	mated_male	wNo	23.9495	21.4949	2.45466	1.69594	0.308654
WB036	mated_male	wNo	25.1165	21.2832	3.83332	3.0746	0.1187
WB037	mated_male	wNo	29.0422	21.5104	7.53181	6.77309	0.00914319
WB038	mated_male	wNo	24.7787	21.5367	3.24202	2.4833	0.178835

## Sheet: Table S4 Figure 2B qPCR
sample	strain	sex	tissue	strain_Ct	RPL32_Ct	delta_Ct	delta_delta_Ct	fold
F-01_C	wHa	female	carcass	21.629	22.918	-1.289	0.199	0.871154
F-02_C	wHa	female	carcass	21.994	23.574	-1.58	-0.092	1.06585
F-03_C	wHa	female	carcass	22.287	23.882	-1.595	-0.107	1.07699
F-04_C	wHa	female	carcass	22.511	23.73	-1.219	0.269	0.829895
F-05_C	wHa	female	carcass	22.671	23.557	-0.886	0.602	0.65884
F-06_C	wHa	female	carcass	23.487	24.157	-0.67	0.818	0.567228
F-07_C	wHa	female	carcass	22.973	23.651	-0.678	0.81	0.570382
F-01_C	wNo	female	carcass	24.6	22.918	1.682	3.17	0.111105
F-02_C	wNo	female	carcass	24.095	23.574	0.521	2.009	0.248445
F-03_C	wNo	female	carcass	24.94	23.882	1.058	2.546	0.171229
F-04_C	wNo	female	carcass	23.828	23.73	0.098	1.586	0.333094
F-05_C	wNo	female	carcass	24.453	23.557	0.896	2.384	0.191578
F-06_C	wNo	female	carcass	24.806	24.157	0.649	2.137	0.227352
F-07_C	wNo	female	carcass	26.949	23.651	3.298	4.786	0.0362469
F-01_O	wHa	female	gonad	21.817	24.674	-2.857	-1.369	2.58291
F-02_O	wHa	female	gonad	22.218	24.376	-2.158	-0.67	1.59107
F-03_O	wHa	female	gonad	24.94	25.894	-0.954	0.534	0.690637
F-04_O	wHa	female	gonad	23.386	23.982	-0.596	0.892	0.538867
F-05_O	wHa	female	gonad	22.395	24.682	-2.287	-0.799	1.73989
F-06_O	wHa	female	gonad	22.749	24.711	-1.962	-0.474	1.38896
F-07_O	wHa	female	gonad	22.652	23.802	-1.15	0.338	0.791137
F-01_O	wNo	female	gonad	20.811	24.674	-3.863	-2.375	5.18736
F-02 O	wNo	female	gonad	21.399	24.376	-2.977	-1.489	2.80694
F-03_O	wNo	female	gonad	22.968	25.894	-2.926	-1.438	2.70945
F-04 O	wNo	female	gonad	22.006	23.982	-1.976	-0.488	1.4025
F-05_O	wNo	female	gonad	21.115	24.682	-3.567	-2.079	4.22514
F-06_O	wNo	female	gonad	21.089	24.711	-3.622	-2.134	4.38933
F-07_O	wNo	female	gonad	21.208	23.802	-2.594	-1.106	2.15248
M-01_C	wHa	male	carcass	22.824	23.016	-0.192	1.296	0.407254
M-02_C	wHa	male	carcass	22.247	23.487	-1.24	0.248	0.842063
M-03_C	wHa	male	carcass	22.408	23.737	-1.329	0.159	0.895646
M-04_C	wHa	male	carcass	24.516	24.381	0.135	1.623	0.32466
M-05_C	wHa	male	carcass	21.458	22.374	-0.916	0.572	0.672684
M-06_C	wHa	male	carcass	22.025	23.2	-1.175	0.313	0.804966
M-07_C	wHa	male	carcass	21.772	22.844	-1.072	0.416	0.7495
M-01_C	wNo	male	carcass	25.152	23.016	2.136	3.624	0.0811087
M-02_C	wNo	male	carcass	24.566	23.487	1.079	2.567	0.168755
M-03_C	wNo	male	carcass	23.087	23.737	-0.65	0.838	0.559419
M-04_C	wNo	male	carcass	26.947	24.381	2.566	4.054	0.0602039
M-05_C	wNo	male	carcass	23.976	22.374	1.602	3.09	0.11744
M-06_C	wNo	male	carcass	24.771	23.2	1.571	3.059	0.119991
M-07_C	wNo	male	carcass	24.871	22.844	2.027	3.515	0.0874741
M-01_T	wHa	male	gonad	24.578	23.976	0.602	2.09	0.234881
M-02_T	wHa	male	gonad	22.558	23.976	-1.418	0.07	0.952638
M-03_T	wHa	male	gonad	23.035	23.701	-0.666	0.822	0.565657
M-04_T	wHa	male	gonad	24.041	25.768	-1.727	-0.239	1.18017
M-05_T	wHa	male	gonad	22.618	24.638	-2.02	-0.532	1.44593
M-06_T	wHa	male	gonad	22.582	25.244	-2.662	-1.174	2.25636
M-07_T	wHa	male	gonad	23.307	25.588	-2.281	-0.793	1.73267
M-01_T	wNo	male	gonad	25.048	23.976	1.072	2.56	0.169576
M-02_T	wNo	male	gonad	25.956	23.976	1.98	3.468	0.0903708
M-03_T	wNo	male	gonad	22.871	23.701	-0.83	0.658	0.633756
M-04_T	wNo	male	gonad	25.899	25.768	0.131	1.619	0.325561
M-05_T	wNo	male	gonad	25.01	24.638	0.372	1.86	0.275476
M-06_T	wNo	male	gonad	24.347	25.244	-0.897	0.591	0.663883
M-07_T	wNo	male	gonad	25.691	25.588	0.103	1.591	0.331941

## Sheet: Table S5 Figure 3 qPCR
sample	time	strain	strain_Ct	Rpl32_Ct	delta_Ct	delta_delta_Ct	fold
2hr_1	1_2hr	wHa	27.382	24.92	2.461	3.727	0.0755452
2hr_10	1_2hr	wHa	27.6	27.205	0.395	1.66	0.316439
2hr_2	1_2hr	wHa	25.183	27.528	-2.345	-1.08	2.11403
2hr_3	1_2hr	wHa	26.628	26.077	0.551	1.816	0.284007
2hr_4	1_2hr	wHa	27.168	26.228	0.94	2.205	0.216885
2hr_5	1_2hr	wHa	29.911	28.855	1.055	2.32	0.200207
2hr_6	1_2hr	wHa	26.228	27.585	-1.357	-0.092	1.06585
2hr_7	1_2hr	wHa	27.008	26.264	0.744	2.009	0.248445
2hr_8	1_2hr	wHa	26.768	27.697	-0.929	0.336	0.792235
2hr_9	1_2hr	wHa	25.105	26.168	-1.063	0.202	0.869345
2hr_1	1_2hr	wNo	29.432	24.92	4.512	5.777	0.018237
2hr_10	1_2hr	wNo	29.467	27.205	2.262	3.527	0.0867495
2hr_2	1_2hr	wNo	24.756	27.528	-2.772	-1.507	2.84251
2hr_3	1_2hr	wNo	30.578	26.077	4.501	5.766	0.0183764
2hr_4	1_2hr	wNo	29.84	26.228	3.612	4.877	0.0340312
2hr_5	1_2hr	wNo	32.612	28.855	3.757	5.022	0.0307797
2hr_6	1_2hr	wNo	26.421	27.585	-1.164	0.101	0.932386
2hr_7	1_2hr	wNo	29.135	26.264	2.871	4.136	0.0568774
2hr_8	1_2hr	wNo	27.485	27.697	-0.212	1.053	0.481965
2hr_9	1_2hr	wNo	25.895	26.168	-0.273	0.992	0.50278
10hr_1	2_10hr	wHa	27.668	25.328	2.34	3.605	0.0821678
10hr_2	2_10hr	wHa	27.875	25.841	2.033	3.298	0.101649
10hr_3	2_10hr	wHa	28.259	30.188	-1.929	-0.664	1.58439
10hr_4	2_10hr	wHa	24.971	24.816	0.155	1.42	0.373695
10hr_5	2_10hr	wHa	26.998	27.639	-0.641	0.624	0.649064
10hr_6	2_10hr	wHa	26.172	24.776	1.396	2.661	0.15811
10hr_7	2_10hr	wHa	28.127	28.015	0.112	1.377	0.384945
10hr_1	2_10hr	wNo	30.218	25.328	4.891	6.156	0.0140273
10hr_2	2_10hr	wNo	26.479	25.841	0.638	1.903	0.267359
10hr_3	2_10hr	wNo	27.14	30.188	-3.048	-1.783	3.44125
10hr_4	2_10hr	wNo	28.097	28.015	0.083	1.348	0.392949
10hr_5	2_10hr	wNo	27.27	27.639	-0.369	0.896	0.537523
10hr_6	2_10hr	wNo	30.179	24.776	5.403	6.668	0.00983404
10hr_7	2_10hr	wNo	28.326	24.816	3.51	4.775	0.0365243
L1_1	3_L1	wHa	28.805	29.881	-1.076	0.189	0.877006
L1_2	3_L1	wHa	30.987	30.211	0.776	2.041	0.242944
L1_3	3_L1	wHa	27.969	26.616	1.353	2.618	0.162886
L1_4	3_L1	wHa	29.827	28.521	1.306	2.571	0.168266
L1_5	3_L1	wHa	29.597	28.826	0.771	2.036	0.243921
L1_1	3_L1	wNo	31.004	29.881	1.124	2.389	0.190911
L1_2	3_L1	wNo	32.794	30.211	2.582	3.848	0.069466
L1_3	3_L1	wNo	30.239	26.616	3.623	4.888	0.0337711
L1_4	3_L1	wNo	32.679	28.521	4.158	5.423	0.0233129
L1_5	3_L1	wNo	32.85	28.826	4.024	5.289	0.025583
L2_1	4_L2	wHa	30.258	26.521	3.737	5.002	0.0312024
L2_2	4_L2	wHa	25.69	24.154	1.536	2.801	0.143482
L2_3	4_L2	wHa	27.786	26.476	1.31	2.575	0.167814
L2_4	4_L2	wHa	29.421	32.248	-2.827	-1.562	2.95249
L2_5	4_L2	wHa	30.754	28.412	2.343	3.608	0.0820364
L2_6	4_L2	wHa	31.186	30.266	0.92	2.185	0.219941
L2_1	4_L2	wNo	32.074	26.521	5.553	6.818	0.00886527
L2_2	4_L2	wNo	29.51	24.154	5.357	6.622	0.0101538
L2_3	4_L2	wNo	30.794	26.476	4.318	5.583	0.0208607
L2_4	4_L2	wNo	32.809	32.248	0.561	1.826	0.282032
L2_5	4_L2	wNo	34.109	28.412	5.697	6.962	0.00801851
L2_6	4_L2	wNo	32.975	30.266	2.709	3.974	0.063629
L3_1	5_L3	wHa	24.85	24.301	0.549	1.814	0.284371
L3_2	5_L3	wHa	27.949	25.613	2.336	3.601	0.0824152
L3_3	5_L3	wHa	31.399	32.299	-0.9	0.365	0.776432
L3_4	5_L3	wHa	24.397	23.55	0.847	2.112	0.231315
L3_5	5_L3	wHa	25.239	24.567	0.672	1.937	0.261128
L3_6	5_L3	wHa	24.309	24.046	0.263	1.528	0.346758
L3_7	5_L3	wHa	24.749	23.425	1.324	2.589	0.166201
L3_8	5_L3	wHa	27.392	24.565	2.827	4.092	0.0586505
L3_1	5_L3	wNo	28.945	24.301	4.645	5.91	0.0166345
L3_2	5_L3	wNo	31.669	25.613	6.056	7.321	0.00625444
L3_3	5_L3	wNo	32.391	32.299	0.092	1.357	0.390375
L3_4	5_L3	wNo	27.586	23.55	4.036	5.301	0.0253641
L3_5	5_L3	wNo	30.1	24.567	5.534	6.799	0.0089811
L3_6	5_L3	wNo	28.66	24.046	4.614	5.879	0.016992
L3_7	5_L3	wNo	28.751	23.425	5.326	6.591	0.0103732
L3_8	5_L3	wNo	31.479	24.565	6.914	8.179	0.00345096
WPP_1	6_WPP	wHa	22.976	21.52	1.456	2.721	0.151708
WPP_2	6_WPP	wHa	25.419	21.386	4.033	5.298	0.0254161
WPP_3	6_WPP	wHa	21.366	21.793	-0.426	0.839	0.559195
WPP_4	6_WPP	wHa	22.918	21.458	1.46	2.725	0.151215
WPP_5	6_WPP	wHa	22.463	21.3	1.163	2.428	0.185823
WPP_6	6_WPP	wHa	21.279	20.997	0.282	1.547	0.342221
WPP_1	6_WPP	wNo	26.633	21.52	5.113	6.378	0.0120218
WPP_2	6_WPP	wNo	27.188	21.386	5.802	7.067	0.0074586
WPP_3	6_WPP	wNo	24.237	21.793	2.444	3.192	0.109424
WPP_4	6_WPP	wNo	26.383	21.458	4.926	6.191	0.0136902
WPP_5	6_WPP	wNo	25.647	21.3	4.347	5.612	0.0204465
WPP_6	6_WPP	wNo	24.681	20.997	3.684	4.949	0.0323745
REB_1	7_REB	wHa	21.415	22.163	-0.748	0.517	0.698693
REB_2	7_REB	wHa	22.184	22.344	-0.16	1.105	0.464887
REB_3	7_REB	wHa	21.228	21.544	-0.316	0.949	0.517848
REB_4	7_REB	wHa	21.584	21.606	-0.022	1.243	0.422509
REB_5	7_REB	wHa	22.989	21.592	1.397	2.662	0.158
REB_6	7_REB	wHa	22.909	21.256	1.653	2.918	0.132311
REB_1	7_REB	wNo	24.299	22.163	2.137	3.402	0.094607
REB_2	7_REB	wNo	25.279	22.344	2.936	4.201	0.0543823
REB_3	7_REB	wNo	23.91	21.544	2.367	3.632	0.0806688
REB_4	7_REB	wNo	25.022	21.606	3.416	4.681	0.0389837
REB_5	7_REB	wNo	24.231	21.592	2.639	3.904	0.0668004
REB_6	7_REB	wNo	26.36	21.256	5.104	6.369	0.0120987
PhM_1	8_PhM	wHa	22.541	22.751	-0.211	1.054	0.481488
PhM_2	8_PhM	wHa	22.179	22.744	-0.566	0.699	0.615877
PhM_3	8_PhM	wHa	21.931	22.372	-0.441	0.824	0.564684
PhM_4	8_PhM	wHa	20.835	22.019	-1.184	0.081	0.945111
PhM_5	8_PhM	wHa	20.547	21.596	-1.049	0.216	0.860949
PhM_6	8_PhM	wHa	21.489	21.588	-0.099	1.166	0.445655
PhM_1	8_PhM	wNo	26.824	22.751	4.072	5.337	0.0247326
PhM_2	8_PhM	wNo	26.296	22.744	3.551	4.817	0.0354873
PhM_3	8_PhM	wNo	25.066	22.372	2.694	3.959	0.0643105
PhM_4	8_PhM	wNo	24.382	22.019	2.363	3.628	0.0808807
PhM_5	8_PhM	wNo	25.658	21.596	4.062	5.327	0.0249123
PhM_6	8_PhM	wNo	26.55	21.588	4.962	6.227	0.0133502
PhF_1	9_PhF	wHa	22.265	22.271	-0.006	1.259	0.417822
PhF_2	9_PhF	wHa	20.94	22.205	-1.265	0	1
PhF_3	9_PhF	wHa	21.184	21.827	-0.643	0.622	0.649781
PhF_4	9_PhF	wHa	21.183	21.634	-0.451	0.814	0.568879
PhF_5	9_PhF	wHa	20.218	21.775	-1.557	-0.292	1.22434
PhF_6	9_PhF	wHa	20.109	21.724	-1.615	-0.35	1.27456
PhF_1	9_PhF	wNo	23.812	22.271	1.54	2.805	0.143065
PhF_2	9_PhF	wNo	22.157	22.205	-0.048	1.218	0.430011
PhF_3	9_PhF	wNo	23.088	21.827	1.261	2.526	0.173636
PhF_4	9_PhF	wNo	23.6	21.634	1.967	3.232	0.106459
PhF_5	9_PhF	wNo	23.016	21.775	1.241	2.506	0.176043
PhF_6	9_PhF	wNo	23.005	21.724	1.281	2.546	0.171229

## Sheet: Table S6 Figure 4A qPCR
sample	group	strain	strain_Ct	Rpl32_Ct	delta_Ct	delta_delta_Ct	fold
MO1	mated_ovaries	wHa	22.118	23.054	-0.936	-0.093	1.06659
MO1	mated_ovaries	wNo	20.846	23.054	-2.208	-1.365	2.57576
MO2	mated_ovaries	wHa	22.177	23.258	-1.081	-0.238	1.17936
MO2	mated_ovaries	wNo	20.647	23.258	-2.611	-1.768	3.40581
MO4	mated_ovaries	wHa	23.152	24.3	-1.148	-0.305	1.23542
MO4	mated_ovaries	wNo	22.228	24.3	-2.072	-1.229	2.34404
MO5	mated_ovaries	wHa	24.374	25.655	-1.281	-0.438	1.35472
MO5	mated_ovaries	wNo	23.497	25.655	-2.158	-1.315	2.48802
VO1	unmated_ovaries	wHa	22.336	23.179	-0.843	0	1
VO1	unmated_ovaries	wNo	21.554	23.179	-1.625	-0.782	1.71951
VO2	unmated_ovaries	wHa	21.188	22.339	-1.151	-0.308	1.23799
VO2	unmated_ovaries	wNo	20.701	22.339	-1.638	-0.795	1.73508
VO3	unmated_ovaries	wHa	23.788	24.692	-0.904	-0.061	1.04319
VO3	unmated_ovaries	wNo	23.075	24.692	-1.617	-0.774	1.71
VO4	unmated_ovaries	wHa	23.074	24.891	-1.817	-0.974	1.96428
VO4	unmated_ovaries	wNo	22.08	24.891	-2.811	-1.968	3.91225

## Sheet: Table S7 Figure 4B calculations
Sample	Group	HA_delta_Ct	HA_delta_delta_Ct	HA_fold	NO_delta_Ct	NO_delta_delta_Ct	NO_fold	expt	tissue
MO1	mated_ovaries	-0.936	-0.10904	1.07851	-2.208	-1.38104	2.60456	fig3A	ovaries
MO2	mated_ovaries	-1.081	-0.25404	1.19254	-2.611	-1.78404	3.44389	fig3A	ovaries
MO4	mated_ovaries	-1.148	-0.32104	1.24923	-2.072	-1.24504	2.37025	fig3A	ovaries
MO5	mated_ovaries	-1.281	-0.45404	1.36987	-2.158	-1.33104	2.51584	fig3A	ovaries
VO1	unmated_ovaries	-0.843	-0.01604	1.01118	-1.625	-0.79804	1.73874	fig3A	ovaries
VO2	unmated_ovaries	-1.151	-0.32404	1.25183	-1.638	-0.81104	1.75448	fig3A	ovaries
VO3	unmated_ovaries	-0.904	-0.07704	1.05485	-1.617	-0.79004	1.72912	fig3A	ovaries
VO4	unmated_ovaries	-1.817	-0.99004	1.98624	-2.811	-1.98404	3.95599	fig3A	ovaries
2hr_1	1_2hr	2.461	3.28796	0.102382	4.512	5.33896	0.0247066	fig2	embryos
2hr_2	1_2hr	-2.345	-1.51804	2.86402	-2.772	-1.94504	3.85048	fig2	embryos
2hr_5	1_2hr	1.055	1.88196	0.271315	3.757	4.58396	0.0416956	fig2	embryos
E-01	1_2hr	-1.357	-0.53004	1.44397	-1.164	-0.33704	1.26316	fig2	embryos
E-02	1_2hr	0.744	1.57096	0.336584	2.871	3.69796	0.0770554	fig2	embryos
E-04	1_2hr	-0.929	-0.10204	1.07329	-0.212	0.61496	0.652948	fig2	embryos
E-05	1_2hr	-1.063	-0.23604	1.17776	-0.273	0.55396	0.681148	fig2	embryos
E-06	1_2hr	0.395	1.22196	0.4287	2.262	3.08896	0.117525	fig2	embryos
E-08	1_2hr	0.551	1.37796	0.384762	4.501	5.32796	0.0248957	fig2	embryos
E-09	1_2hr	0.939	1.76596	0.294031	3.612	4.43896	0.0461041	fig2	embryos
F-01_O	unmated_ovaries	-2.857	-2.03004	4.08416	-3.863	-3.03604	8.20237	fig1b	ovaries
F-02_O	unmated_ovaries	-2.158	-1.33104	2.51584	-2.977	-2.15004	4.4384	fig1b	ovaries
F-03_O	unmated_ovaries	-0.954	-0.12704	1.09205	-2.926	-2.09904	4.28424	fig1b	ovaries
F-04_O	unmated_ovaries	-0.596	0.23096	0.852068	-1.976	-1.14904	2.21766	fig1b	ovaries
F-05_O	unmated_ovaries	-2.287	-1.46004	2.75116	-3.567	-2.74004	6.68089	fig1b	ovaries
F-06_O	unmated_ovaries	-1.962	-1.13504	2.19625	-3.622	-2.79504	6.9405	fig1b	ovaries
F-07_O	unmated_ovaries	-1.15	-0.32304	1.25096	-2.594	-1.76704	3.40355	fig1b	ovaries

## Sheet: Table S8 Posthoc statistics
Figure	Comparison	test	p	bonferroni correction factor	corr.p
2a	All wNo groups	Kruskal-Wallis rank sum test	0.0004247	6	0.0025482
2a	wHa unmated males vs wNo unmated males	Mann-Whitney U test	2.165e-05	6	0.0001299
2a	wHa mated males vs wNo mated males	Mann-Whitney U test	0.0001554	6	0.0009324
2a	unmated vs mated females	Mann-Whitney U test	0.001317	6	0.007902
2a	wHa unmated females vs wHa unmated males	Mann-Whitney U test	0.1823	6	1.0938
2a	wHa unmated males vs wHa mated males	Mann-Whitney U test	0.01111	6	0.06666
2b	All wHa groups	Kruskal-Wallis rank sum test	0.2248	7	1.5736
2b	wHa female ovaries vs wNo female ovaries	Mann-Whitney U test	0.006993	7	0.048951
2b	wNo female ovaries vs wNo female carcass	Mann-Whitney U test	0.0005828	7	0.0040796
2b	wHa female carcass vs wNo female carcass	Mann-Whitney U test	0.0005828	7	0.0040796
2b	wNo male carcass vs wNo male testes	Mann-Whitney U test	0.03788	7	0.26516
2b	wHa male testes vs wNo male testes	Mann-Whitney U test	0.02622	7	0.18354
2b	wHa male carcass vs wNo male carcass	Mann-Whitney U test	0.002331	7	0.016317
3	2hr wHa vs 2hr wNo	Mann-Whitney U test	0.1655	6	0.993
3	10hr wHa vs 10hr wNo	Mann-Whitney U test	0.62	6	3.72
3	L1 wHa vs L1 wNo	Mann-Whitney U test	0.03175	6	0.1905
3	L2 wHa vs L2 wNo	Mann-Whitney U test	0.06494	6	0.38964
3	L3 wHa vs L3 wNo	Mann-Whitney U test	0.006993	6	0.041958
3	Pharate male wNo vs Pharate female wNo	Mann-Whitney U test	0.002165	6	0.01299
